# Supplementary material for: Epigenetic divergence during early stages of speciation in an African crater lake cichlid fish
Source: Nat Ecol Evol. 2022 Oct 20;6(12):1940–51. doi: 10.1038/s41559-022-01894-w (PMC9715432; doi:10.1038/s41559-022-01894-w)
Supplement: Supplementary file 4 — Supplementary Tables 1–4. [file 41559_2022_1894_MOESM4_ESM.xlsx]

## Sheet: SuppTable1_RRBS
# Supplementary Table 1. Sequencing summary for RRBS dataset, including total sequencing read count and mapping rates
internal_ID	Type	Ecomorph	Sex	Tissue	HiSeq_instrument	Hiseq_parameters	Species	Collection_year	HiSeq_ID	SingleEnd_reads_count	SingleEnd_Mapped_reads_count	SingleEnd_Mapped_reads_percentage
G10E03	Wild	Benthic	m	liver	hiseq2500	SE50	Astatotilapia_calliptera	2015	G10E03	9845126	8343548	0.847
G10E04	Wild	Benthic	m	liver	hiseq2500	SE50	Astatotilapia_calliptera	2015	G10E04	14872806	12673156	0.852
G10E05	Wild	Benthic	m	liver	hiseq2500	SE50	Astatotilapia_calliptera	2015	G10E05	6249406	5344944	0.855
G10E07	Wild	Benthic	m	liver	hiseq2500	SE50	Astatotilapia_calliptera	2015	G10E07	12889503	10977003	0.852
G10E09	Wild	Benthic	m	liver	hiseq2500	SE50	Astatotilapia_calliptera	2015	G10E09	8583600	7273527	0.847
G10F02	Wild	Benthic	m	liver	hiseq2500	SE50	Astatotilapia_calliptera	2015	G10F02	8665027	7298604	0.842
G10F04	Wild	Benthic	m	liver	hiseq2500	SE50	Astatotilapia_calliptera	2015	G10F04	15781894	13466699	0.853
G10F07	Wild	Benthic	m	liver	hiseq2500	SE50	Astatotilapia_calliptera	2015	G10F07	9405421	7905204	0.84
G10F09	Wild	Benthic	m	liver	hiseq2500	SE50	Astatotilapia_calliptera	2015	G10F09	11729994	10092462	0.86
G10F10	Wild	Benthic	m	liver	hiseq2500	SE50	Astatotilapia_calliptera	2015	G10F10	13137432	10933169	0.832
G10G01	Wild	Benthic	m	liver	hiseq2500	SE50	Astatotilapia_calliptera	2015	G10G01	11088125	9485528	0.855
G10G02	Wild	Benthic	m	liver	hiseq2500	SE50	Astatotilapia_calliptera	2015	G10G02	7742252	6613607	0.854
G08F07	Wild	River	m	liver	hiseq2500	SE50	Astatotilapia_calliptera	2015	G08F07	8875776	7575442	0.853
G09D02	Wild	River	m	liver	hiseq2500	SE50	Astatotilapia_calliptera	2015	G09D02	9490220	7688225	0.81
G09D04	Wild	River	m	liver	hiseq2500	SE50	Astatotilapia_calliptera	2015	G09D04	13814220	11343865	0.821
G09D05	Wild	River	m	liver	hiseq2500	SE50	Astatotilapia_calliptera	2015	G09D05	13273791	10951935	0.825
G09D07	Wild	River	m	liver	hiseq2500	SE50	Astatotilapia_calliptera	2015	G09D07	12236373	10091612	0.825
G09D08	Wild	River	m	liver	hiseq2500	SE50	Astatotilapia_calliptera	2015	G09D08	18598550	15420122	0.829
G09D10	Wild	River	m	liver	hiseq2500	SE50	Astatotilapia_calliptera	2015	G09D10	10940515	8741583	0.799
G09E01	Wild	River	m	liver	hiseq2500	SE50	Astatotilapia_calliptera	2015	G09E01	10182684	8317564	0.817
G10C07	Wild	River	m	liver	hiseq2500	SE50	Astatotilapia_calliptera	2015	G10C07	14854389	12507101	0.842
G10D06	Wild	River	m	liver	hiseq2500	SE50	Astatotilapia_calliptera	2015	G10D06	10966037	9329888	0.851
G10D07	Wild	River	m	liver	hiseq2500	SE50	Astatotilapia_calliptera	2015	G10D07	11287505	9438516	0.836
G08G02	Wild	Littoral	m	liver	hiseq2500	SE50	Astatotilapia_calliptera	2015	G08G02	16860620	14403881	0.854
G08G03	Wild	Littoral	m	liver	hiseq2500	SE50	Astatotilapia_calliptera	2015	G08G03	12203058	10184494	0.835
G08H08	Wild	Littoral	m	liver	hiseq2500	SE50	Astatotilapia_calliptera	2015	G08H08	7305321	5962627	0.816
G08H10	Wild	Littoral	m	liver	hiseq2500	SE50	Astatotilapia_calliptera	2015	G08H10	7263703	6138351	0.845
G08I06	Wild	Littoral	m	liver	hiseq2500	SE50	Astatotilapia_calliptera	2015	G08I06	9036715	7489399	0.829
G10G05	Wild	Littoral	m	liver	hiseq2500	SE50	Astatotilapia_calliptera	2015	G10G05	6546327	5506088	0.841
G10G06	Wild	Littoral	m	liver	hiseq2500	SE50	Astatotilapia_calliptera	2015	G10G06	14897345	12774775	0.858
G10G09	Wild	Littoral	m	liver	hiseq2500	SE50	Astatotilapia_calliptera	2015	G10G09	17198263	14812424	0.861
G10G10	Wild	Littoral	m	liver	hiseq2500	SE50	Astatotilapia_calliptera	2015	G10G10	11946696	10184279	0.852
G10H02	Wild	Littoral	m	liver	hiseq2500	SE50	Astatotilapia_calliptera	2015	G10H02	8604458	7245085	0.842
G10H04	Wild	Littoral	m	liver	hiseq2500	SE50	Astatotilapia_calliptera	2015	G10H04	6403856	5220056	0.815
G10H05	Wild	Littoral	m	liver	hiseq2500	SE50	Astatotilapia_calliptera	2015	G10H05	4821938	4017292	0.833

## Sheet: SuppTable2_WGBS
# Supplementary Table 2. Sequencing summary for WGBS dataset, including total sequencing read count and mapping rates
Sample_ID	internal_ID	Type	Ecomorph	Sex	Tissue	HiSeq_instrument	Hiseq_parameters	Species	Collection_year	HiSeq_ID	PairedEnd_raw_reads_count	Mapped_reads_count	Mapped_reads_percentage	Unmapped_reads_count	Unmapped_reads_percentage	non_clonal_mapped_reads_count	clonal_mapped_reads_count	clonal_mapped_reads_percentage	non_clonal_mapped_reads_percentage
wR_1	G09E01	Wild	River	m	liver	HiSeq4000	PE150	Astatotilapia_calliptera	2015	SLX-14941.NEBNext02.HNFMHBBXX.s_2;SLX-15740.NEBNext02.HV2FGBBXX.s_1	371946924	185225551	0.498	186721373	0.502	48288224	136937327	0.7393	0.2607
wR_2	G09D05	Wild	River	m	liver	HiSeq4000	PE150	Astatotilapia_calliptera	2015	SLX-15740.NEBNext12.HV2FGBBXX.s_1;SLX-14941.NEBNext12.HNFMHBBXX.s_2	337047701	173144922	0.5137	163902779	0.486	44872821	128272101	0.7408	0.2592
wL_4	Bristol_Shallow_07	Wild	Littoral	m	liver	NovaSeq	PE150	Astatotilapia_calliptera	2019	SLX-19900.NEBNext25.HW22JDRXX.s_1	309386013	183420180	0.5929	125965833	0.407	158396741	25023439	0.1364	0.8636
wL_1	G08I06	Wild	Littoral	m	liver	HiSeq4000	PE150	Astatotilapia_calliptera	2015	SLX-14942.NEBNext10.HNFMHBBXX.s_3;SLX-15746.NEBNext10.HV2FGBBXX.s_6	397755294	197096173	0.496	200659121	0.504	74870133	122226040	0.6201	0.3799
wB_3	Bristol_Benthic_15	Wild	Benthic	m	liver	NovaSeq	PE150	Astatotilapia_calliptera	2019	SLX-19900.NEBNext18.HW22JDRXX.s_1	155988002	93680938	0.6006	62307064	0.399	68895317	24785621	0.2646	0.7354
wB_1	G10E05	Wild	Benthic	m	liver	HiSeq4000	PE150	Astatotilapia_calliptera	2015	SLX-14943.NEBNext06.HNFMHBBXX.s_4;SLX-15744.NEBNext07.HV2FGBBXX.s_4	349300862	187184415	0.536	162116447	0.464	48641671	138542744	0.7401	0.2599
wB_2	G10E07	Wild	Benthic	m	liver	HiSeq4000	PE150	Astatotilapia_calliptera	2015	SLX-14943.NEBNext07.HNFMHBBXX.s_4;SLX-15746.NEBNext06.HV2FGBBXX.s_6	355239827	186609610	0.525	168630217	0.475	76532381	110077229	0.5899	0.4101
cgR_1	Itupi_Bangor_01	common_garden	River	m	liver	HiSeq4000	PE150	Astatotilapia_calliptera	2019	SLX-17462.NEBNext05.H7N2GBBXY.s_2	322621633	194584024	0.6031	128037609	0.397	177002466	17581558	0.0904	0.9096
cgR_2	Itupi_Bangor_03	common_garden	River	m	liver	HiSeq4000	PE150	Astatotilapia_calliptera	2019	SLX-17466.NEBNext10.H7N2GBBXY.s_3	273664190	168962946	0.6174	104701244	0.383	152136279	16826667	0.0996	0.9004
cgS_1	Shallow_Bangor_1	common_garden	Littoral	m	liver	HiSeq4000	PE150	Astatotilapia_calliptera	2018	SLX-17250.NEBNext27.H3F52BBXY.s_5	348531180	190847074	0.5476	157684106	0.452	138901543	51945531	0.2722	0.7278
cgS_2	Shallow_Bangor_3	common_garden	Littoral	m	liver	HiSeq4000	PE150	Astatotilapia_calliptera	2018	SLX-17248.NEBNext20.H32WTBBXY.s_7	324711855	199141210	0.6133	125570645	0.387	157391820	41749390	0.2096	0.7904
cgB_1	Deep_ComGar_1	common_garden	Benthic	m	liver	HiSeq4000	PE150	Astatotilapia_calliptera	2018	SLX-17242.NEBNext25.HYKCHBBXX.s_5	337451633	189096929	0.5604	148354704	0.44	135195484	53901445	0.285	0.715
cgB_2	Deep_ComGar_2	common_garden	Benthic	m	liver	HiSeq4000	PE150	Astatotilapia_calliptera	2018	SLX-17246.NEBNext13.H32WTBBXY.s_5	302714937	177632125	0.5868	125082812	0.413	134999994	42632131	0.24	0.76

## Sheet: SuppTable3_RNAseq
# SupplementaryTable3. SequencingsummaryforRNAseqdataset,includingtotalsequencingreadcountandmappingrates
Sample_ID	internal_ID	Type	Ecomorph	Sex	Tissue	HiSeq_machine	Hiseq_parameters	Species	Collection_year	HiSeq_ID	PairedEnd_raw_reads_count_total
G10E03	Benthic_liver_G10E03_33958_1.72	wild	Benthic	m	liver	Hiseq4000	PE150	Astatotilapia_calliptera	2015	33958_1.72	36546128
G10E09	Benthic_liver_G10E09_33958_1.74	wild	Benthic	m	liver	Hiseq4000	PE150	Astatotilapia_calliptera	2015	33958_1.74	31739630
G10F07	Benthic_liver_G10F07_33958_1.79	wild	Benthic	m	liver	Hiseq4000	PE150	Astatotilapia_calliptera	2015	33958_1.79	29015149
G10G01	Benthic_liver_G10G01_33958_1.82	wild	Benthic	m	liver	Hiseq4000	PE150	Astatotilapia_calliptera	2015	33958_1.82	33020347
G10G02	Benthic_liver_G10G02_33958_1.83	wild	Benthic	m	liver	Hiseq4000	PE150	Astatotilapia_calliptera	2015	33958_1.83	36401216
G08H10	Shallow_liver_G08H10_33750_1.60	wild	Littoral	m	liver	Hiseq4000	PE100	Astatotilapia_calliptera	2015	33750_1.60	33100521
G10G05	Shallow_liver_G10G05_33958_1.84	wild	Littoral	m	liver	Hiseq4000	PE150	Astatotilapia_calliptera	2015	33958_1.84	27523938
G10H04	Shallow_liver_G10H04_33958_1.91	wild	Littoral	m	liver	Hiseq4000	PE150	Astatotilapia_calliptera	2015	33958_1.91	28352756
G10H05	Shallow_liver_G10H05_33958_1.92	wild	Littoral	m	liver	Hiseq4000	PE150	Astatotilapia_calliptera	2015	33958_1.92	31388672
G08F07	River_liver_G08F07_33750_1.83	wild	River	m	liver	Hiseq4000	PE100	Astatotilapia_calliptera	2015	33750_1.83	39191819
G09D04	River_liver_G09D04_33750_1.84	wild	River	m	liver	Hiseq4000	PE100	Astatotilapia_calliptera	2015	33750_1.84	33969260
G09D07	River_liver_G09D07_33750_1.85	wild	River	m	liver	Hiseq4000	PE100	Astatotilapia_calliptera	2015	33750_1.85	29246542
G09D10	River_liver_G09D10_33750_1.86	wild	River	m	liver	Hiseq4000	PE100	Astatotilapia_calliptera	2015	33750_1.86	38336029

## Sheet: SuppTable4_Iso
# Supplementary Table 4. Isotope measurements (δ13C) for the three populations.
Sample_ID	Ecomorph	Type	Tissue	d13Carbon
G10E03	Benthic	wild_type	muscle	-25.84
G10E04	Benthic	wild_type	muscle	-26.02
G10E05	Benthic	wild_type	muscle	-25.74
G10E07	Benthic	wild_type	muscle	-26.54
G10E09	Benthic	wild_type	muscle	-26.59
G10F02	Benthic	wild_type	muscle	-26.57
G10F04	Benthic	wild_type	muscle	-26.14
G10F07	Benthic	wild_type	muscle	-26.22
G10F09	Benthic	wild_type	muscle	-26.34
G10F10	Benthic	wild_type	muscle	-24.89
G10G01	Benthic	wild_type	muscle	-26.9
G10G02	Benthic	wild_type	muscle	-25.55
G08G02	Littoral	wild_type	muscle	-22.14
G08G03	Littoral	wild_type	muscle	-23.85
G08H08	Littoral	wild_type	muscle	-22.25
G08H10	Littoral	wild_type	muscle	-19.24
G08I06	Littoral	wild_type	muscle	-23.76
G10G05	Littoral	wild_type	muscle	-20.58
G10G06	Littoral	wild_type	muscle	-21.06
G10G09	Littoral	wild_type	muscle	-21.33
G10G10	Littoral	wild_type	muscle	-19.64
G10H02	Littoral	wild_type	muscle	-21.95
G10H04	Littoral	wild_type	muscle	-22.57
G10H05	Littoral	wild_type	muscle	-22.42
G09D02	Riverine	wild_type	muscle	-16.95
G09D05	Riverine	wild_type	muscle	-20.23
G09D07	Riverine	wild_type	muscle	-19.7
G09D08	Riverine	wild_type	muscle	-18.88
G09D10	Riverine	wild_type	muscle	-19
G09E01	Riverine	wild_type	muscle	-17.7
G10C07	Riverine	wild_type	muscle	-21.19
G10D06	Riverine	wild_type	muscle	-21.1
G10D07	Riverine	wild_type	muscle	-20.7
